# Supplementary material for: Relationship between volume status and possibility of pulmonary hypertension in dialysis naive CKD5 patients
Source: PLoS One. 2019 Sep 3;14(9):e0221970. doi: 10.1371/journal.pone.0221970 (PMC6719868; doi:10.1371/journal.pone.0221970)
Supplement: S1 File — (XLSX) [file pone.0221970.s001.xlsx]

## Sheet: Sheet1
#ID	Sex(male=1)	DM(=0)	ARB	ACEi	CCB	BB	diuretics	#drug_BP	OH [L]	Weight [kg]	BP sys [mmHg]	BP dia [mmHg]	BMI [kg/m²]	TBW [L]	ECW [L]	ICW [L]	△HS=HS/ECW	NT-proBNP	iPTH	VST(dia)	VST(sys)	PWT(dia)	PWT(sys)	LA dimension (>4.0)	LAvolume index	E	A	e'	E/e'	LVEDD	LVEDV	LV mass index	Fractional shortening,%	LV EF	Age	TRVmax
T1	2	1	1	0	1	1	1	4	1.9	55	175	113	20.4	27.1	13.3	13.8	14.2857	35000	524.8	0.7	1	0.7	1.1	4.4	39	0.69	1.22	0.04	16	5.6	155	88	24	47	48	0.6
T2	2	1	1	0	1	1	0	3	0.3	53	100	50	21.5	29.6	13	16.6	2.30769	478.2	217.5	0.8	1.1	0.8	1.2	4.7	35	0.85	0.95	0.08	10.63	5.3	134	104	37	67	53	0.88
T3	1	0	1	0	1	1	1	4	4.2	68.5	133	70	22.6	32.2	16.8	15.4	25	1078	305	1.1	1.4	1.1	1.4	4.6	31					5.3	138	121	37	66	33	0.9
T4	2	0	1	0	1	1	1	4	5.2	68.5	140	75	28.9	33	18.2	14.9	28.5714	35000	246.1	0.8	0.9	0.7	0.9	5.1	66	1.4	1.21	0.08	17.5	5.9	173	99	25	48	50	1
T5	1	0	0	0	0	0	1	1	1.2	78.2	138	79	27.4	38.3	17.8	20.5	6.74157	203.7	315.2	1	1.2	1	1.4	4.6	34	0.78	0.97	0.04	18	5.5	147	110	34	63	50	1.1
T6	1	0	1	0	1	0	1	3	3.1	64.3	164	93	23.1	33.2	16.5	16.6	18.7879	11868	432.1	0.9	1.2	0.9	1.2	4.4	39	0.83	1.33	0.05	17	5.6	154	105	33	61	55	1.1
T7	1	0	1	0	1	1	1	4	5.2	86.1	130	80	32.4	45.2	23	22.2	22.6087	10577	494.2	1	1.3	1.1	1.7	5	33	1.07	1.23	0.06	17.83	5.5	149	123	38	67	52	1.2
T8	2	1	1	0	1	1	1	4	1.7	61.5	125	70	24.6	32.7	15.3	17.4	11.1111	1989	333.5	1.1	1.4	1.1	1.4	4.8	35	0.8	1.04	0.06	13	5.4	141	157	38	67	52	1.2
T9	2	0	1	0	2	1	1	5	1.6	67.1	167	94	31.5	30.6	15.2	15.4	10.5263	2392	996.2	1	1.3	1	1.3	4.6	33	0.71	1.27	0.03	24	5.1	121	114	31	59	64	1.2
T10	1	1	0	0	1	0	0	1	1.6	69	161	95	23.9	35.5	17.1	18.3	9.35673	1205	125.5	1	1.5	1	1.6	5	45	0.73	1.14	0.05	14	5.7	157	127	37	66	73	1.2
T11	1	0	1	0	1	1	1	4	4	109	153	75	36	44.5	23.4	21	17.094	668	340	1	1.3	1	1.3	5	30	0.94	1.15	0.06	16	6.1	184	110	33	61	46	1.24
T12	2	0	0	1	0	0	1	2	14.7	67	150	100	29	47.3	28.2	19.1	52.1277	35000	299.5	1	1.2	1	1.2	4.8	37	1.17	1.27	0.05	23.4	5.5	146	124	27	52	49	1.3
T13	2	0	0	0	0	0	1	1	3.6	49.6	130	70	21.8	23.9	13.3	10.7	27.0677	7970	819.8	0.9	1.5	0.9	1.5	4.1	26	0.69	0.91	0.04	16	4.5	92	95	42	73	71	1.3
T14	1	1	0	0	0	0	1	1	1.9	70.3	135	87	23.5	36.5	17.5	19.2	10.8571	410.1	385.5	0.8	1	0.8	1.1	4.6	29	0.71	0.96	0.05	13	5.2	129	77	32	59	57	1.3
T15	1	0	0	0	0	0	1	1	6.9	59.4	162	86	22.4	36.3	19.7	16.6	35.0254	7774	243.7	0.5	0.7	0.6	1	3.1	29	0.6	0.9	0.04	15	5	118	58	33	61	60	1.4
T16	2	1	1	0	1	0	1	3	7	50.5	150	80	22.4	29.9	17	12.9	41.1765	35000	92.39	1.1	1.5	1.1	1.5	4.7	36	0.99	1.18	0.04	24	4.9	112	138	34	62	50	1.5
T17	1	0	1	0	0	0	0	1	2.8	72.4	199	115	24.2	40.4	19.2	21.3	14.5833	16907	308.7	0.6	0.8	1	1.4	5	34	0.73	1.41	0.1	8	6.2	196	100	25	49	57	1.5
T18	1	1	1	0	0	0	1	2	-1	64.5	121	78	22.1	31.4	14	17.4	-7.14286	523.3	203.5	0.8	1.1	0.9	1.4	4.3	22	0.47	0.89	0.05	9	5.5	149	96	36	65	78	1.5
T19	2	1	1	0	1	0	0	2	-0.4	71.5	160	90	31.4	26.9	13	13.9	-3.07692	398.6	339	0.9	1.3	1	1.4	4.7	36	0.7	0.83	0.04	17.5	5.5	148	122	36	65	50	1.6
T20	1	0	1	0	1	1	1	4	28.5	96.9	194	102	33.1	64.2	43.4	20.8	65.6682	6880	72.14	1.1	1.6	1.1	1.6	4.7	30	0.69	0.79	0.07	12	5.8	164	139	37	66	43	1.6
T21	2	0	1	0	1	0	0	2	1.6	72.1	156	76	29.6	29.6	15.2	14.4	10.5263	10734	669.9	1.1	1.6	1.1	1.6	5.2	59	1.25	1.39	0.05	25	5.4	139	131	37	66	59	1.7
T22	1	1	1	0	2	1	0	4	0.8	64.3	160	80	25.1	35.1	16.1	19	4.96894	35000	404.2	1.3	1.7	1.3	1.4	5.5	58	1.02	1.34	0.04	25.5	6.5	215	238	27	52	70	1.7
T23	1	1	1	0	1	1	1	4	6.4	69	128	68	23.6	39.6	21.6	18	29.6296	7754	171.8	0.9	1.4	0.9	1.5	5.2	37	0.5	1.02	0.04	14	5.7	157	109	35	64	75	1.7
T24	1	1	1	0	1	0	1	3	1.7	74.6	130	85	24.9	42.6	19.1	23.5	8.90052	310.2	214.1	0.9	1.2	0.9	1.2	5	44	0.5	0.69	0.09	6	5.5	148	105	35	64	48	1.7
T25	2	0	0	0	1	1	1	3	0.9	44.6	164	90	21.8	19.2	9.8	9.4	9.18367	748	347.5	0.9	1.3	1	1.4	4	25	0.54	1.19	0.03	16	4.8	107	121	38	68	80	1.7
T26	1	1	0	0	1	0	0	1	1	58	105	63	20.1	36.7	15.7	21	6.36943	453.6	120.5	0.7	1	0.8	1	3.4	30	0.79	0.74	0.1	8	6	182	107	32	60	48	1.7
T27	1	0	0	0	0	0	1	1	3	61	129	87	23	29.5	14.9	14.6	20.1342	3282	279	1	1.4	1	1.4	3.7	22	0.47	0.66	0.05	10	5.2	130	120	31	59	45	1.7
T28	2	0	0	0	1	0	1	2	0.1	52.4	129	67	23	24.2	11.2	13	0.892857	995	143	0.8	1.1	0.8	1.1	4.3	37	0.61	1.07	0.03	20	5.3	136	110	33	62	65	1.78
T29	2	1	1	0	2	0	1	4	-0.4	65	120	60	28.9	24.6	11.9	12.6	-3.36134	120.5	1638	0.9	1.4	0.9	1.6	4.4	24	0.53	1	0.05	10.6	4.7	103	83	42	73	64	1.8
T30	1	0	1	0	1	1	0	3	0.2	64.8	167	82	23.8	31.8	14.9	16.9	1.34228	567	186	0.9	1.4	0.9	1.4	5.4	34	0.69	1.13	0.04	17	5.1	124	98	36	65	77	1.88
T31	1	0	1	0	0	1	1	3	6.1	54	170	90	18.3	31.9	17.6	14.3	34.6591		90.38	0.8	1.1	0.9	1.2	4.3	22	0.75	1.14	0.09	8.33	4.5	92	72	38	68	66	1.9
T32	2	0	1	0	1	0	2	4	1.9	64.5	156	74	27.9	26.4	14.1	12.4	13.4752	1298	670.3	0.9	1.2	0.9	1.2	4.6	34	0.85	1.36	0.03	26	5	119	102	34	63	72	1.9
T33	2	1	0	1	0	0	3	4	-0.6	61.2	119	72	24.5	26.8	12	14.8	-5	14466	417.3	1.3	1.6	0.8	1.2	4.3	32	0.64	0.5	0.04	16	5.7	158	153	34	62	37	1.9
T34	2	0	1	0	1	0	1	3	-0.6	64	151	92	33.6	22.7	11.1	11.6	-5.40541	391.2	47.47	0.8	1.1	0.8	1.1	4.8	30	0.7	1.23	0.04	18	5.2	132	93	37	66	55	1.9
T35	1	0	1	0	1	0	2	4	-0.5	69.7	115	65	24.1	29.6	13.9	15.7	-3.59712	2549	204.9	1	1.2	1	1.2	3.9	28	0.39	0.75	0.03	15	4.9	115	98	33	61	69	1.99
T36	2	0	0	0	0	0	0	0	-0.4	38	140	70	16.9	20.6	8.8	11.8	-4.54545	333.1	383.3	1	1.2	1	1.2	4.2	27	0.4	0.8	0.04	10	4.2	80	79	30	58	62	2
T37	1	1	1	0	1	0	0	2	1.4	66.5	130	60	24.7	29.3	15.1	14.3	9.27152	1296	239.5	0.9	1.2	0.9	1.3	4.8	34	0.44	0.94	0.03	13	5.6	155	113	37	66	78	2
T38	2	1	1	0	0	1	1	3	-4.5	62.9	130	80	23.4	36.4	12.8	23.6	-35.1562	794.8	165.3	0.9	1.3	0.9	1.4	4.8	32	0.58	0.96	0.04	14.5	5.1	125	94	34	62	59	2.02
T39	2	0	0	0	0	0	1	1	0.5	49.7	121	71	21	23	10.9	12.1	4.58716	510	484	0.7	0.9	0.8	1	4.1	28	0.93	1.16	0.05	19	4.7	103	74	35	65	63	2.06
T40	1	0	0	0	0	0	1	1	1	70	115	80	23.7	34.5	16.1	18.5	6.21118	208	264	0.7	1	0.8	1	3.8	19	0.76	1.49	0.05	15	4.9	114	72	38	68	55	2.08
T41	2	1	0	0	0	0	1	1	2.1	44.1	132	73	20.7	26.2	12.5	13.7	16.8	2779	238.2	1	1.4	1	1.5	4.6	31	0.58	0.98	0.05	11.6	5.4	141	150	35	63	59	2.1
T42	2	0	0	0	0	0	0	0	0.8	54	161	84	21.4	26.8	12.5	14.3	6.4	448.5	790	0.8	1.1	0.9	1.2	4.3	23	0.8	0.88	0.06	15	5.1	127	103	33	62	55	2.1
T43	1	1	0	0	0	0	0	0	10.5	74.3	127	81	27	47	26.5	20.5	39.6226	9078	117.2	0.8	1.2	0.8	1.2	5	35	0.92	1.29	0.06	14	5.3	145	90	35	67	65	2.1
T44	1	0	0	0	1	0	0	1	2.1	53	118	71	19.2	30.5	14.5	16	14.4828	1343	153.7	0.7	1	0.8	1	3.6	27	0.74	1.03	0.06	13	5.4	142	90	31	58	65	2.1
T45	1	0	1	0	0	0	0	1	0.8	75.1	160	84	24.5	40.8	18	22.9	4.44444	654.6	164.5	1.1	1.5	1	1.2	4.6	39	0.85	0.94	0.05	17	4.8	108	101	38	68	47	2.1
T46	1	0	1	0	0	0	1	2	8.1	73.3	119	71	27.9	44.8	24.2	20.7	33.4711	4398	273	1.1	1.3	1.2	1.4	4.5	45	0.3	1.39	0.03	12	4.9	112	118	30	57	64	2.1
T47	2	1	1	0	1	0	0	2	-0.3	72.7	120	90	31.1	27.9	13.3	14.5	-2.25564	1702	243	0.9	1.2	0.9	1.4	4.5	36	0.9	0.96	0.07	13	5	116	88	41	71	38	2.15
T48	2	0	1	0	0	0	0	1	2.9	55.6	140	70	26.4	26.9	14.1	12.8	20.5674	3917	254.3	1.2	1.5	1.2	1.4	4.4	27	0.7	1.23	0.03	23.33	5.1	124	130	43	74	69	2.2
T49	1	1	1	0	1	0	0	2	1.5	65.7	150	75	23	32.7	16.2	16.5	9.25926	1570	147.7	1	1.4	0.9	1.6	4.8	37	0.8	1.13	0.04	20	5.5	146	109	33	61	79	2.2
T50	1	0	0	0	0	1	1	2	3.6	67.6	128	69	26.1	35.5	18.1	17.4	19.8895	3317	283.5	1	1.4	1	1.4	4.7	37	0.67	0.88	0.05	13	6.6	209	157	28	59	65	2.2
T51	2	0	1	0	1	0	1	3	0	43	145	70	21.3	19.3	9	10.3	0	446.9	267.8	1	1.4	0.9	1.4	4.6	35	0.54	0.9	0.04	13	4.6	98	116	31	59	66	2.2
T52	1	0	1	0	0	0	0	1	0	62	139	80	24.2	32.5	14.5	18.1	0	582.9	206	0.8	1.1	0.8	1.2	4.4	24	0.66	0.94	0.05	14	5.2	127	93	34	62	65	2.2
T53	2	1	1	0	1	0	1	3	1.4	55.5	155	84	24	22.6	11.9	10.7	11.7647	35000	309.4	1	1.3	1	1.3	4.6	37	0.24	0.93	0.03	8	5.4	142	137	31	58	74	2.2
T54	1	1	0	0	0	1	1	2	-0.7	58.4	130	90	22.3	35.6	14.7	20.9	-4.7619	312.3	473.7	0.9	1.2	0.9	1.7	4.4	28	0.67	1.14	0.06	11.17	5.2	131	111	38	68	64	2.22
T55	1	0	1	1	1	1	0	4	1	82.1	148	85	27.4	41	19	22	5.26316	792.6	144.6	0.9	1.4	0.9	1.4	4.7	33	0.32	0.72	0.02	14	5.8	169	110	36	65	59	2.24
T56	2	1	0	0	1	1	1	3	5.9	48	150	90	21.6	34.2	17.5	16.6	33.7143	9807	621.8	0.9	1.2	1	1.2	5.1	47	0.67	1.01	0.05	13.4	5.5	148	149	34	62	60	2.3
T57	1	0	1	0	0	1	0	2	1.5	65	160	70	22.5	32.9	15.9	17	9.43396	2814	442.1	1.1	1.4	1.2	1.6	5	37	0.54	0.77	0.03	18	5.4	143	133	34	62	70	2.3
T58	2	1	1	0	1	1	1	4	2.7	58.4	150	80	25.6	28.3	14.8	13.5	18.2432	1818	241	1	1.4	1.1	1.6	5.1	42	0.7	1.02	0.04	18	6.2	200	185	37	65	76	2.3
T59	1	0	1	0	1	1	1	4	0.5	79.2	150	90	27.1	39.5	18	21.5	2.77778	563	292.1	1	1.4	0.9	1.3	5.2	35	0.55	0.76	0.04	16	5.3	133	97	38	67	59	2.3
T60	2	1	0	0	1	0	1	2	-0.1	43.1	118	73	20.5	17.8	8.6	9.2	-1.16279	3039	66.75	0.9	1.3	0.9	1.2	3.7	40	0.6	1.1	0.04	15	4.5	94	102	40	67	80	2.3
T61	1	0	1	0	1	0	1	3	-1.3	61	140	70	23	41.1	16.3	24.9	-7.97546	215.7	156.6	1	1.2	1	1.2	4.6	30	0.57	0.93	0.07	8.14	4.7	100	102	38	67	67	2.4
T62	1	0	1	0	1	0	0	2	3.8	70	130	80	24.5	39.2	19.4	19.8	19.5876	2030	359	0.9	1.4	0.9	1.4	4.7	37	0.58	0.87	0.05	11.6	5.3	132	106	34	63	60	2.4
T63	2	1	0	0	0	0	0	0	-0.5	60	130	76	26	27.6	12.1	14.6	-4.13223	318.2	421	0.9	1.4	0.9	1.4	4.6	31	0.5	0.66	0.06	8	5.3	134	108	37	66	58	2.4
T64	1	0	0	0	0	0	1	1	3.5	68.3	150	90	25.4	38.3	18.5	19.8	18.9189	275.3	552.7	0.9	1.3	0.9	1.3	4.6	29	0.69	0.82	0.06	12	3.4	119	85	32	61	52	2.4
T65	1	1	1	0	1	0	1	3	10.2	62	141	86	25.2	41.5	24.2	17.4	42.1488	1141	57.66	1.1	1.5	1.1	1.4	4.7	30	0.5	0.92	0.03	17	4.7	102	108	41	71	75	2.4
T66	2	0	1	0	1	1	1	4	1.6	53.5	150	70	22.6	23.7	12.3	11.4	13.0081	3264	332.9	0.7	0.9	0.8	1	4.9	48	0.79	1.08	0.06	14	6.1	186	123	29	55	75	2.4
T67	1	0	0	0	1	0	0	1	3.2	59.5	150	70	20.8	35.9	17	18.8	18.8235	9217	309.8	1	1.3	1	1.4	4.2	39	0.9	1	0.07	13	5.5	147	131	30	57	52	2.4
T68	1	0	1	0	1	0	0	2	4.3	76.6	145	89	28.8	41.1	20.5	20.7	20.9756	1144	356.7	1.1	1.4	1.2	1.5	4.5	27	0.6	0.98	0.05	12	5.2	128	131	39	69	51	2.4
T69	2	1	1	0	0	0	1	2	0	47.7	145	86	21.2	18.8	9.4	9.4	0	2247	34.14	1.2	1.5	1.1	1.4	4.5	23	0.46	0.88	0.03	15	4.7	104	123	42	73	81	2.4
T70	1	0	1	0	0	0	1	2	7.2	76.6	152	97	23.6	44.2	23.3	21	30.9013	1973	193.4	1	1.4	0.9	1.3	4.7	42	1.24	0.91	0.09	10	5.5	148	100	41	72	54	2.4
T71	2	1	0	0	1	0	1	2	2.2	42.5	175	101	17.2	23.9	11.6	12.3	18.9655	12221	779	0.7	1.1	0.7	1.1	4.3	31	1.31	1.08	0.1	13	5.1	122	81	37	67	46	2.4
T72	1	1	0	0	0	0	1	1	1.2	46.9	118	74	16.6	27.9	12.7	15.2	9.44882	527.3	579.3	0.7	1.1	0.9	1.3	4.4	34	0.5	0.88	0.04	13	5.5	146	112	37	67	64	2.41
T73	2	0	1	0	1	0	2	4	-0.5	72.9	150	88	30.3	31.7	14.5	17.2	-3.44828	1075	230	0.8	1.1	0.9	1.1	5	39	1.04	1.17	0.05	23	5.5	145	98	37	66	48	2.44
T74	2	1							0.2	71.9	114	75	27.4	32.2	15	17.2	1.33333	219.5	453.7	0.9	1.2	0.9	1.4	4.5	36	0.97	0.69	0.06	17	5.5	148	101	37	66	45	2.45
T75	2	1	1	0	1	1	0	3	-1.2	60.8	131	70	24.7	27.5	12.1	15.4	-9.91736	918.9	240.3	1	1.4	0.8	1.1	4.7	38	0.7	0.98	0.04	17	5.3	140	102	32	65	73	2.45
T76	1	0	0	0	0	0	1	1	9.1	79	140	70	28	49.5	26.5	23	34.3396	4206	389.2	1.1	1.6	1.1	1.9	5	47	1.34	1.51	0.09	14.89	5.4	139	126	44	75	62	2.5
T77	1	0	0	1	1	0	0	2	2.4	63	170	90	22.6	42.6	19	23.6	12.6316	913.7	122.5	1	1.4	0.9	1.2	5.1	41	0.83	1.02	0.06	13.83	6.3	198	144	35	64	61	2.5
T78	1	0	1	1	0	0	1	3	1.2	69	120	80	24.7	37.6	16.8	20.7	7.14286	380.1	323.6	1.2	1.3	1.2	1.3	4.6	44	0.9	1.06	0.06	15	5.3	133	120	30	57	46	2.5
T79	1	1	1	1	0	0	0	2	1.2	57.2	130	70	18.1	36.4	15.5	20.9	7.74194	1322	520.4	1.2	1.4	1.2	1.3	4.7	34	0.69	0.61	0.12	5.75	5.1	124	138	36	65	35	2.5
T80	1	1	0	0	0	0	1	1	7.6	56.4	135	83	18.6	39.3	20.5	18.8	37.0732	9151	800.3	0.9	1.2	0.8	1.1	4.7	30	0.73	0.48	0.09	8	5.2	132	93	33	61	50	2.5
T81	1	1	0	0	1	0	1	2	-0.5	69.8	140	80	24.4	37.6	16.5	21	-3.0303	572.5	268.6	0.9	1.4	1	1.3	5	38	0.67	1.14	0.07	9	5.8	164	125	36	65	73	2.5
T82	1	0	1	0	2	1	1	5	11.8	62.7	135	81	23	42.1	24.6	17.5	47.9675	7618	154.7	0.8	1.1	0.9	1.4	5.3	58	0.81	1	0.06	16	6.6	226	147	34	62	56	2.5
T83	1	1	1	0	1	0	0	2	3.7	56.8	153	70	22.8	35.1	17.3	17.8	21.3873	29795	274.5	1.3	1.6	1.2	1.8	5.1	62	0.78	0.88	0.04	19	5.9	176	204	34	63	67	2.5
T84	2	0	1	0	1	1	0	3	1.7	72.3	157	86	30.5	32.4	16.2	16.2	10.4938	1555	263.8	0.9	1.3	0.9	1.3	4.6	44	0.64	0.85	0.05	12	5.7	163	115	39	69	62	2.5
T85	1	0	0	0	0	0	0	0	2	43.8	105	74	17.5	23.3	11.7	11.6	17.094	6082	28.5	0.7	1	0.8	1.1	3.9	32	0.47	0.74	0.06	8	4.8	108	82	35	64	70	2.5
T86	1	0	1	0	1	1	1	4	0.3	67.9	160	79	25.2	34.6	16.1	18.4	1.86335	2344	195	0.9	1.5	0.9	1.5	4.8	46	0.92	1.25	0.06	16	5.8	169	123	38	67	78	2.57
T87	2	1	1	0	0	0	1	2	-0.5	37.3	129	70	19.6	18.3	8.1	10.2	-6.17284	602.5	170	0.7	1	0.8	1.1	3.9	37	0.53	1.1	0.03	16	4.6	97	92	34	62	79	2.58
T88	2	0	1	0	0	0	1	2	3.3	50.4	110	60	23.6	25.5	13.3	12.2	24.812	8025	279.5	0.8	1.1	0.8	1.1	4.6	37	1.03	1.21	0.05	19	4.9	110	96	33	61	44	2.6
T89	2	1	1	0	0	0	1	2	0.3	67	130	70	32.8	28.4	13.8	14.5	2.17391	709.7	221.7	1	1.3	1	1.4	4.9	37	0.73	0.97	0.05	14.6	4.9	131	119	36	65	75	2.6
T90	2	0	1	0	1	0	1	3	6.6	71.2	130	83	23.8	39.1	21	18.2	31.4286	12410	343.6	1	1.5	1	1.6	4.8	36	0.99	0.78	0.07	15	5.5	145	126	41	72	43	2.6
T91	1	1	0	1	1	1	0	3	0.7	64.7	140	70	22.4	36	15.9	20.1	4.40252	223.1	269.9	0.9	1.4	0.9	1.4	4.5	26	0.73	0.91	0.08	10	5.4	140	105	42	72	55	2.6
T92	1	0	1	0	1	1	0	3	2.7	63	156	76	23.4	32.1	16.5	15.6	16.3636	2786	273	1	1.4	0.9	1.3	5.4	44	0.65	1.1	0.04	16	5.6	153	128	38	67	77	2.6
T93	1	1	0	0	0	0	0	0	0.7	52.4	158	88	18.6	32	13.9	18.1	5.03597	396.5	385.7	0.8	1.2	0.9	1.5	4.2	28	0.54	0.76	0.05	11	5.7	161	120	34	62	58	2.6
T94	1	1	1	0	1	1	1	4	0.2	57.2	140	72	23.5	29.3	13.3	15.9	1.50376	2325	390.6	1.1	1.3	1	1.4	4.2	42	0.7	0.88	0.05	14	5.9	173	165	33	61	70	2.6
T95	1	0	1	0	1	1	0	3	3.2	74.9	160	80	28.5	35.6	18.4	17.3	17.3913	7093	101	0.9	1.3	1	0.7	5.2	48	0.71	1.01	0.05	15	6.2	192	78	32	60	63	2.64
T96	1	0	1	0	1	1	0	3	4.2	81.1	140	70	28.7	46	22.4	23.6	18.75	21011	167	1.1	1.4	1.1	1.3	4.9	51	1.39	1.47	0.08	17.38	5.8	169	132	38	67	57	2.7
T97	1	1	1	0	1	0	1	3	2.5	72.2	140	80	23.8	41.3	19.2	22.1	13.0208	25299	305.1	1.1	1.1	1.1	1.5	5.6	52	1.01	0.63	0.06	16.83	7.2	274	276	25	49	56	2.7
T98	1	0	0	0	0	0	0	0	1.8	62	171	81	21.7	23.9	13.3	10.6	13.5338	4310	85.27	1.1	1.4	1.1	1.5	4.7	32	0.96	1.09	0.07	13.71	5.5	147	136	39	69	78	2.7
T99	2	1	1	0	0	1	0	2	0.9	53.4	150	80	24.4	29.4	13.4	16.1	6.71642	15849	605.8	0.9	1.1	0.8	1	4.6	36	0.6	1.18	0.04	14	5.5	151	123	28	54	60	2.7
T100	2	1	1	0	1	0	1	3	2.5	48.3	115	55	20.1	24	12.6	11.3	19.8413	5198	280.5	0.9	1.2	0.9	1.3	5	63	0.75	1.24	0.04	18	5.7	160	66	37	66	81	2.7
T101	2	1	1	0	1	0	0	2	0.3	55.5	121	82	26	22.5	11	11.5	2.72727	2197	710.5	0.7	1	0.8	1.2	3.8	28	1.05	0.9	0.07	14	5.4	138	95	38	67	51	2.7
T102	1	0	0	0	0	1	0	1	3.1	67.3	158	83	23.8	31.5	16.8	14.7	18.4524	1959	201.2	1.2	1.4	1.1	1.3	4.8	37	0.6	0.87	0.04	15	5	122	129	35	64	75	2.7
T103	1	1	0	0	1	1	0	2	8.2	58.5	164	110	19.1	35.2	19.3	15.9	42.487	24995	42.9	0.8	1.1	0.8	1.1	4.8	39	1.19	0.87	0.09	13	5.7	160	90	30	57	25	2.77
T104	2	1	0	0	0	0	0	0	3.3	56.1	151	60	19.9	32.1	16.1	16.1	20.4969	7775	418.9	1.1	1.5	1.1	1.5	4.9	40	0.55	1.01	0.05	11	4.7	102	123	48	79	72	2.8
T105	2	1	1	0	1	0	1	3	6.1	65.5	128	69	29.1	32.4	18.5	13.9	32.973	4090	189.2	1.1	1.5	1.1	1.5	5.2	51	0.89	1.11	0.05	19	5.5	139	138	40	70	63	2.8
T106	1	0	1	0	1	0	1	3	1.3	56.1	150	62	22.2	37.3	16.3	21	7.97546	3529	275.2	1	1.2	1	1.4	4.7	35	1	1.27	0.06	17	5.6	151	138	35	63	63	2.8
T107	1	1	0	0	0	1	1	2	1.5	61	153	74	22.4	26.7	14.2	12.5	10.5634	1791	322.6	0.7	1.1	0.8	1.3	5	43	0.89	0.55	0.06	14	5.1	122	81	45	66	87	2.8
T108	1	1	0	0	0	0	1	1	1.6	63	153	84	23.1	26.2	14	12.2	11.4286	2566	88.34	1.2	1.5	1.2	1.4	4.8	35	0.45	0.78	0.06	8	4.9	111	127	48	79	80	2.8
T109	1	1	1	0	1	1	0	3	-0.8	65.5	177	112	24.1	41.3	16.4	24.9	-4.87805	1204	335	0.9	1.5	1.1	1.5	4.5	32	1.02	0.88	0.07	14	5.5	149	122	41	72	44	2.8
T110	1	0	1	0	1	0	1	3	3.2	68.4	145	78	22.9	36.5	17.7	18.8	18.0791	1027	294	0.9	1.3	0.9	1.5	4.4	34	1.1	0.56	0.1	11	5.5	149	106	38	67	48	2.88
T111	1	0	1	0	1	0	1	3	4.7	77.4	100	60	26.2	41.6	20.7	20.8	22.7053	13704	196.8	1	1.4	1	1.6	4.9	43	0.91	1.1	0.08	11.38	5.7	161	120	41	71	46	2.9
T112	2	0	0	0	1	1	1	3	4.5	47	140	70	19.6	28.6	14.8	13.8	30.4054	2732		1	1.3	1	1.4	4.8	42	0.91	1.09	0.07	13	4.8	109	133	39	69	50	2.9
T113	2	1	1	0	1	0	1	3	1.9	75.5	128	78	28.4	26.6	18	19.2	10.5556	700.07	351.4	1	1.3	1	1.4	5	43	0.99	1.3	0.08	12.38	5.9	173	144	35	63	62	2.9
T114	2	1	1	0	0	1	0	2	-0.4	48.9	109	77	22.3	23.9	10.5	13.4	-3.80952	1699	203.2	0.8	1.1	0.8	1.1	4.5	38	0.8	0.69	0.07	11	5.4	136	107	37	66	53	2.9
T115	2	0	1	0	1	1	1	4	0	58.1	143	75	26.5	26.2	12.2	14	0	4587	394	1.1	1.3	1.1	1.3	4.6	31	0.65	0.94	0.04	16	4.8	108	133	34	59	66	2.9
T116	1	1	1	0	3	0	1	5	10.6	68.6	130	90	24	45.6	24.8	20.8	42.7419	35000	349.2	1	1.4	1	1.5	4.9	58	1.02	1.19	0.06	17	6.4	207	156	29	55	40	3
T117	1	0	1	0	1	0	1	3	2.5	78.9	165	79	27.6	41.8	20.1	21.7	12.4378	5077	266.1	1.1	1.4	1.1	1.4	5.8	61	0.77	0.71	0.04	18	6.4	208	160	37	66	65	3
T118	1	1	0	0	1	0	0	1	2.8	61	150	96	25.4	38.2	17.6	20.6	15.9091	2574	207.2	1	1.3	0.9	1.3	4.7	37	1.5	1.83	0.06	26	4.9	112	102	38	68	51	3
T119	2	0	0	0	1	0	1	2	0.5	56	170	90	27	28.7	13.1	15.6	3.81679	35000	372.8	1.3	1.8	1.3	1.8	5.2	67	0.69	1.64	0.04	17.25	5.5	146	217	35	64	62	3.1
T120	1	1	2	0	1	1	1	5	-0.9	80.5	160	80	29.2	43.4	18.2	25.3	-4.94505	102.3	188.5	0.9	1.3	1	1.5	4.6	26	1.09	0.9	0.11	9.91	5.5	144	102	42	72	49	3.1
T121	2	0	1	0	1	0	1	3	9.1	64.8	148	94	26.3	34.8	21.1	13.6	43.128	21075	256.5	1.2	1.4	1.2	1.5	5.1	63	1.6	0	0.06	27	5.2	131	150	38	67	66	3.1
T122	2	0	1	0	1	0	1	3	6.2	51.8	120	80	21	31.3	16.9	14.4	36.6864	4743	150.2	0.9	1.2	1	1.3	4.8	36	1.15	1.61	0.06	19	4.9	113	113	32	60	31	3.1
T123	1	0	1	0	1	1	1	4	11.5	74.6	156	85	25.2	46.9	26.2	20.8	43.8931	10112	215	1	1.4	1	1.5	4.4	43	1.38	0.88	0.06	25	6	180	135	32	60	40	3.1
T124	1	1	1	0	1	1	1	4	5.6	50	197	76	17.3	42.7	20.8	21.9	26.9231	35000	168.7	0.9	1.3	0.9	1.3	3.1	65	1.1	0.99	0.04	27.5	6	182	139	32	60	78	3.2
T125	1	1	1	0	1	0	1	3	5.7	67.1	150	70	23.8	29.9	18.2	11.7	31.3187	35000	157.9	0.9	1.3	0.9	1.1	5.3	57	1.19	0.73	0.06	19	5.6	156	97	29	55	80	3.2
T126	1	0	1	0	1	0	1	3	4.6	70.5	160	80	25.9	33.3	18.6	14.6	24.7312	14000	254	0.8	1.1	0.9	1.4	5.1	47	1.3	0	0.08	16.25	5.5	141	99	35	63	76	3.3
T127	2	0	1	1	0	0	0	2	11.4	76	150	70	31.6	41.9	25.4	16.5	44.8819	5039	217.4	1	1.4	1	1.4	4.9	36	1.35	1.49	0.06	24	5.7	161	141	39	68	60	3.3
T128	1	0	1	0	1	1	1	4	6.4	76.5	150	90	26.2	40.7	21.3	19.4	30.0469	7982	189.9	1.2	1.5	1.2	1.4	5	51	1.4	0.73	0.07	21	6.2	194	167	36	65	39	3.3
T129	2	0	1	1	2	1	1	6	5.5	83	170	90	31.2	35.3	20.2	15.1	27.2277	7868	299	1	1.2	1	1.4	5.5	61	1.34	1.02	0.06	22	5.9	171	131	36	65	61	3.4
T130	1	0	1	0	1	1	1	4	5.1	66.5	152	84	23.6	35	18.1	16.9	28.1768	1282	329.1	1	1.3	0.9	1.4	5.4	52	1.5	1.38	0.08	19	5.5	149	114	43	74	38	3.4
T131	1	0	1	0	1	1	1	4	8.2	78	172	91	29.7	45	24.7	20.3	33.1984	12435	455.6	1.1	1.6	1.1	1.9	5.4	54	1.57	1.15	0.05	30	6.1	185	160	40	69	66	3.5
T132	1	0	1	0	1	1	1	4	11.7	78.2	120	50	27.4	48	27.3	20.8	42.8571	35000	361.4	0.9	0.9	0.8	1.1	5.4	62	1.22	0.67	0.04	32	6.3	204	119	24	46	51	3.5
T133	1	0	0	0	0	0	1	1	7	76.9	150	80	25.1	37.7	21.8	15.8	32.1101	15147	214.8	0.8	1.4	0.9	1.4	5.5	56	1.3	0	0.07	18.57	6	177	111	36	64	71	3.6
T134	2	0	1	0	1	0	1	3	14	98.6	170	84	38.5	65.5	35.8	29.7	39.1061	4153	144.4	1.1	1.5	1.1	1.6	5.1	36	1.34	0.89	0.06	23	6.1	189	143	41	71	56	3.6
T135	1	0	2	0	2	1	1	6	8.7	61	172	88	20.1	36.8	21.2	15.7	41.0377	35000	271.7	1.1	1.3	1.1	1.5	5.7	72	0.93	1.07	0.05	18.6	5.8	167	148	33	60	63	3.8
T136	2	0	0	0	0	0	1	1	4.2	50	152	99	21.4	26.6	14.3	12.3	29.3706	35000	286.2	1.1	1.4	1.1	1.5	5	56	1.57	1.09	0.04	45.33	5.3	137	107	28	53	54	4.3
T137	2	0	1	0	2	0	1	4	6.6	52.6	150	71	19.6	31.9	17.6	14.3	37.5	14454	275.8	1	1.3	1	1.5	4.9	53	1.87	1.66	0.07	26.71	5.5	148	138	39	69	57	4.5
